# Supplementary material for: Centrally expressed Cav3.2 T-type calcium channel is critical for the initiation and maintenance of neuropathic pain
Source: eLife. 2022 Nov 23;11:e79018. doi: 10.7554/eLife.79018 (PMC9714965; doi:10.7554/eLife.79018)
Supplement: Figure 3—source data 2. [file elife-79018-fig3-data2.zip]

Archive with 2 entries (2 files):
- Figure3 - source data 2a.tif
- __MACOSX/._Figure3 - source data 2a.tif
